# Supplementary material for: Phenotypic characterization and candidate gene analysis of a short kernel and brassinosteroid insensitive mutant from hexaploid oat (Avena sativa)
Source: Front Plant Sci. 2024 Apr 26;15:1358490. doi: 10.3389/fpls.2024.1358490 (PMC11082396; doi:10.3389/fpls.2024.1358490)
Supplement: Supplementary file 1 [file DataSheet_1.zip]

Archive with 3 entries (3 files):
- Supplementary-figure-S5.html
- Supplementary-figures-S1-S4.pdf
- Supplementary-tables.xlsx
