# Supplementary material for: Phenotypic characterization and candidate gene analysis of a short kernel and brassinosteroid insensitive mutant from hexaploid oat (Avena sativa)
Source: Front Plant Sci. 2024 Apr 26;15:1358490. doi: 10.3389/fpls.2024.1358490 (PMC11082396; doi:10.3389/fpls.2024.1358490)
Supplement: Supplementary file 1 [file DataSheet_1.zip › Supplementary-tables.xlsx]

## Sheet: Supplementary table S1
Supplementary table S1. ENA samples used to filter out known variants.
ENA study accession	Sample accession	ENA Sample title
PRJEB46365	SAMEA8973507	Oat_WGS_CV_Belinda_WT
PRJEB46365	SAMEA8973508	Oat_WGS_CV_Sang_WT
PRJEB46365	SAMEA8973509	Oat_WGS_CV_Belinda_EMS_mutant_glossy2
PRJEB46365	SAMEA8973510	Oat_WGS_CV_Belinda_pool_WT
PRJEB46365	SAMEA8973511	Oat_WGS_CV_Belinda_EMS_mutant_glaucous_F3_pool
PRJEB46365	SAMEA8973512	Oat_WGS_CV_Belinda_EMS_mutant_glossy1_F3_pool
PRJEB46365	SAMEA8973513	Oat_WGS_CV_Belinda_EMS_mutant_glossy1_F2_pool

## Sheet: Supplementary table S2
Supplementary table S2. RNA-seq samples considered for expression analysis.
ENA study accession	ENA sample or experiment accession	Cultivar	Tissue
PRJEB46365	SAMEA8973328		seed
PRJEB46365	SAMEA8973329		seed
PRJEB46365	SAMEA8973330		seed
PRJEB46365	SAMEA8973331		seed
PRJEB46365	SAMEA8973332		seed
PRJEB46365	SAMEA8973333		seed
PRJEB46365	SAMEA8973340		seed
PRJEB46365	SAMEA8973341		seed
PRJEB46365	SAMEA8973342		seed
PRJEB46365	SAMEA8973343		seed
PRJEB46365	SAMEA8973344		seed
PRJEB46365	SAMEA8973345		seed
PRJEB46365	SAMEA8973334		seed
PRJEB46365	SAMEA8973335		seed
PRJEB46365	SAMEA8973336		seed
PRJEB46365	SAMEA8973337		seed
PRJEB46365	SAMEA8973338		seed
PRJEB46365	SAMEA8973339		seed
PRJEB46365	SAMEA8973314	Belinda	seed
PRJEB46365	SAMEA8973315	Belinda	seed
PRJEB46365	SAMEA8973316	Belinda	seed
PRJEB46365	SAMEA8973317	Sang	seed
PRJEB46365	SAMEA8973318	Sang	seed
PRJEB46365	SAMEA8973319	Sang	seed
PRJEB46365	SAMEA8973324	Belinda	glume
PRJEB46365	SAMEA8973325	Belinda	glume
PRJEB46365	SAMEA8973326	Belinda	glume
PRJEB46365	SAMEA8973327	Belinda	glume
PRJEB46365	SAMEA8973320	Belinda	glume
PRJEB46365	SAMEA8973321	Belinda	glume
PRJEB46365	SAMEA8973322	Belinda	glume
PRJNA596609	SRX7413314,SRX7413315	Belinda	spikelet
PRJNA596609	SRX7413294,SRX7413295	Belinda	spikelet
PRJNA596609	SRX7413296,SRX7413297	Belinda	spikelet
PRJNA596609	SRX7413298,SRX7413299	Belinda	spikelet
PRJNA596609	SRX7413292,SRX7413293	Belinda	spikelet
PRJNA596609	SRX7413304,SRX7413309	Belinda	spikelet
PRJNA596609	SRX7413310,SRX7413311	Belinda	spikelet
PRJNA596609	SRX7413312,SRX7413313	Belinda	spikelet

## Sheet: Supplementary table S3
Supplementary table S3. Nutrient content of cv. Belinda and the mutant estimated using GrainSense and biochemical methods. P-values are based on the Wilcoxon rank sum test.
	GrainSense	GrainSense	GrainSense	Biochemical methods	Biochemical methods	Biochemical methods
Characteristic	Belinda, N = 8 (1)	Mutant, N = 8 (1)	p-value	Belinda, N = 4 (1)	Mutant, N = 4 (1)	p-value
Protein (2)	15.44 (1.13)	17.41 (1.22)	0.014	16.72 (1.01)	19.30 (1.30)	0.061
Water (3)	12.69 (0.45)	12.54 (0.36)	0.7
Carbohydrates (2)	81.46 (0.89)	79.67 (0.96)	0.007
Lipid (2)	3.10 (0.34)	2.92 (0.44)	0.3	5.25 (0.44)	5.10 (0.23)	0.7
Betaglucan (2)				5.25 (0.40)	5.48 (0.24)	0.6
(1) Mean (SD)	Mean (SD)	Mean (SD)	Mean (SD)	Mean (SD)	Mean (SD)	Mean (SD)
(2) % dry weight	% dry weight	% dry weight	% dry weight	% dry weight	% dry weight	% dry weight
(3) %	%	%	%	%	%	%

## Sheet: Supplementary table S4
Supplementary table S4. Previously published genes with references, identifiers used in those references, along with their best corresponding IDs in the annotation versions used to construct the orthogroups. Mismatches across the annotations are indicated. Comments provide additional information.
Gene name	Gene ID	Original identifier	Reference	Perfect match between protein sequences of gene ID and original identifier?	Comment
AtSK11	AT5G26751.1	AT5G26751	Li et al., 2021	Yes	Same ID as in paper, transcript selected based on orthogroup
AtSK12	AT3G05840.1	AT3G05840	Li et al., 2021	Yes	Same ID as in paper, transcript selected based on orthogroup
AtSK13	AT5G14640.1	AT5G14640	Li et al., 2021	Yes	Same ID as in paper, transcript selected based on orthogroup
AtSK21/BIN2	AT4G18710.1	AT4G18710	Li et al., 2021	Yes	Same ID as in paper, transcript selected based on orthogroup
AtSK22/BIL2	AT1G06390.1	AT1G06390	Li et al., 2021	Yes	Same ID as in paper, transcript selected based on orthogroup
AtSK23/BIL1	AT2G30980.1	AT2G30980	Li et al., 2021	Yes	Same ID as in paper, transcript selected based on orthogroup
AtSK31	AT3G61160.2	AT3G61160	Li et al., 2021	Yes	Same ID as in paper, transcript selected based on orthogroup
AtSK32	AT4G00720.1	AT4G00720	Li et al., 2021	Yes	Same ID as in paper, transcript selected based on orthogroup
AtSK41	AT1G09840.7	AT1G09840	Li et al., 2021	Yes	Same ID as in paper, transcript selected based on orthogroup
AtSK42	AT1G57870.3	AT1G57870	Li et al., 2021	Yes	Same ID as in paper, transcript selected based on orthogroup
HvGSK1.1	HORVU.MOREX.r3.3HG0252610.1	HORVU3Hr1G034440.2	Kloc et al., 2020	Yes	Same ID as in paper, transcript selected based on orthogroup
HvGSK1.2	HORVU.MOREX.r3.5HG0529500.1	HORVU5Hr1G117030.1	Kloc et al., 2020	Yes	Same ID as in paper, transcript selected based on orthogroup
HvGSK2.1	HORVU.MOREX.r3.3HG0243150.1	HORVU3Hr1G026020.1	Kloc et al., 2020	Yes	Same ID as in paper, transcript selected based on orthogroup
HvGSK3.1	HORVU.MOREX.r3.1HG0051120.1	HORVU1Hr1G048580.7	Kloc et al., 2020	Yes	Same ID as in paper, transcript selected based on orthogroup
HvGSK4.1	HORVU.MOREX.r3.5HG0532220.1	HORVU5Hr1G119790.18	Kloc et al., 2020	Yes	Same ID as in paper, transcript selected based on orthogroup
OsSK11	Os01t0252100-02	LOC_Os01g14860	Li et al., 2021	Yes	Identifier given in paper, translated using RAP-MSU_2022-03-11.txt translation table, transcript chosen based on orthogroup
OsSK12	Os01t0296100-01	LOC_Os01g19150	Li et al., 2021	Yes	Identifier given in paper, translated using RAP-MSU_2022-03-11.txt translation table, transcript chosen based on orthogroup
OsSK13	Os05t0134000-03	LOC_Os05g04340	Li et al., 2021	Yes	Identifier given in paper, translated using RAP-MSU_2022-03-11.txt translation table, transcript chosen based on orthogroup
OsSK21	Os01t0205700-01	LOC_Os01g10840	Li et al., 2021	Yes	Identifier given in paper, translated using RAP-MSU_2022-03-11.txt translation table, transcript chosen based on orthogroup
OsSK22	Os05t0207500-01	LOC_Os05g11730	Li et al., 2021	Yes	Identifier given in paper, translated using RAP-MSU_2022-03-11.txt translation table, transcript chosen based on orthogroup
OsSK23	Os02t0236200-01	LOC_Os02g14130	Li et al., 2021	Yes	Identifier given in paper, translated using RAP-MSU_2022-03-11.txt translation table, transcript chosen based on orthogroup
OsSK24	Os06t0547900-01	LOC_Os06g35530	Li et al., 2021	Yes	Identifier given in paper, translated using RAP-MSU_2022-03-11.txt translation table, transcript chosen based on orthogroup
OsSK31	Os10t0521700-01	LOC_Os10g37740	Li et al., 2021	Yes	Identifier given in paper, translated using RAP-MSU_2022-03-11.txt translation table, transcript chosen based on orthogroup
OsSK41	Os03t0841800-01	LOC_Os03g62500	Li et al., 2021	Yes	Identifier given in paper, translated using RAP-MSU_2022-03-11.txt translation table, transcript chosen based on orthogroup
TaSG-D1	TraesCS3D01G137200.1	TraesCS3D01G137200	Cheng et al., 2020	Yes	Same ID as in paper, transcript selected based on orthogroup
TaSK11-3A	TraesCS3A02G164200.1	Traes_3AS_1C08C0DD1.1	Zhang et al., 2022	Yes	Identifier given in paper, BLASTed against Triticum_aestivum.IWGSC_v1.1, the same transcript is present in orthogroup OG0000448
TaSK11-3B	TraesCS3B02G201800.2	Traes_3B_65F8019FD.1	Zhang et al., 2022	No	Identifier given in paper, BLASTed against Triticum_aestivum.IWGSC_v1.1, a different transcript from the same gene is present in orthogroup OG0000448
TaSK11-3D	TraesCS3D02G177600.2	Traes_3DS_BAA51490E.2	Zhang et al., 2022	No	Identifier given in paper, BLASTed against Triticum_aestivum.IWGSC_v1.1, a different transcript from the same gene is present in orthogroup OG0000448
TaSK12-4A	TraesCS4A02G361100.1	Traes_4AL_342F758EA.1	Zhang et al., 2022	No	Identifier given in paper, BLASTed against Triticum_aestivum.IWGSC_v1.1, the same transcript is present in orthogroup OG0000448
TaSK12-5B	TraesCS5B02G511800.3	Traes_5BL_2DF779ADD.1	Zhang et al., 2022	Yes	Identifier given in paper, BLASTed against Triticum_aestivum.IWGSC_v1.1, a different transcript from the same gene is present in orthogroup OG0000448
TaSK12-5D	TraesCS5D02G512300.1	Traes_5DL_B33355172.1	Zhang et al., 2022	Yes	Identifier given in paper, BLASTed against Triticum_aestivum.IWGSC_v1.1, the same transcript is present in orthogroup OG0000448
TaSK13-1A	TraesCS1A02G077200.1	Traes_1AS_5F6AE0420.1	Zhang et al., 2022	Yes	Identifier given in paper, BLASTed against Triticum_aestivum.IWGSC_v1.1, the same transcript is present in orthogroup OG0000448
TaSK13-1B	TraesCS1B02G095200.2	Traes_1BS_76F5D4D2D.1	Zhang et al., 2022	Yes	Identifier given in paper, BLASTed against Triticum_aestivum.IWGSC_v1.1, a different transcript from the same gene is present in orthogroup OG0000448
TaSK13-1D	TraesCS1D02G079300.1	Traes_1DS_31913486E.1	Zhang et al., 2022	Yes	Identifier given in paper, BLASTed against Triticum_aestivum.IWGSC_v1.1, the same transcript is present in orthogroup OG0000448
TaSK21-3A	TraesCS3A02G136500.1	Traes_3AS_6BC049834.1	Zhang et al., 2022	No	Identifier given in paper, BLASTed against Triticum_aestivum.IWGSC_v1.1, the same transcript is present in orthogroup OG0000448
TaSK21-3B	TraesCS3B02G208800LC.1	Traes_3B_7B2E2EB03.1	Zhang et al., 2022	No	Identifier given in paper, BLASTed against Triticum_aestivum.IWGSC_v1.1, the same transcript is present in orthogroup OG0000448
TaSK21-3D	TraesCS3D02G137200.1	Traes_3DS_3B08D83B0.1	Zhang et al., 2022	No	Identifier given in paper, BLASTed against Triticum_aestivum.IWGSC_v1.1, match has not been assigned an orthogroup
TaSK22-1A	TraesCS1A02G125000.1	Traes_1AS_25F2D351F.1	Zhang et al., 2022	No	Identifier given in paper, BLASTed against Triticum_aestivum.IWGSC_v1.1, the same transcript is present in orthogroup OG0000448
TaSK22-1B	TraesCS1B02G142300.1	Traes_1BS_C1187336E.1	Zhang et al., 2022	No	Identifier given in paper, BLASTed against Triticum_aestivum.IWGSC_v1.1, the same transcript is present in orthogroup OG0000448
TaSK22-1D	TraesCS1D02G129000.1	Traes_1DS_B9BAF4EBE.1	Zhang et al., 2022	No	Identifier given in paper, BLASTed against Triticum_aestivum.IWGSC_v1.1, the same transcript is present in orthogroup OG0000448
TaSK31-1A	TraesCS1A02G189000.1	Traes_1AL_51B1D5DBC.1	Zhang et al., 2022	No	Identifier given in paper, BLASTed against Triticum_aestivum.IWGSC_v1.1, match has not been assigned an orthogroup
TaSK31-1B	TraesCS1B02G196700.1	Traes_1BL_6072B1B30.1	Zhang et al., 2022	Yes	Identifier given in paper, BLASTed against Triticum_aestivum.IWGSC_v1.1, the same transcript is present in orthogroup OG0000448
TaSK31-1D	TraesCS1D02G187400.2	Traes_1DL_33976FD88.1	Zhang et al., 2022	No	Identifier given in paper, BLASTed against Triticum_aestivum.IWGSC_v1.1, a different transcript from the same gene is present in orthogroup OG0000448
TaSK41-1A	TraesCS1A02G407700.4	Traes_1AL_67047CC5B.1	Zhang et al., 2022	Yes	Identifier given in paper, BLASTed against Triticum_aestivum.IWGSC_v1.1, match has not been assigned an orthogroup
TaSK41-4A	TraesCS4A02G345500.2	Traes_4AL_D867856B8.1	Zhang et al., 2022	Yes	Identifier given in paper, BLASTed against Triticum_aestivum.IWGSC_v1.1, a different transcript from the same gene is present in orthogroup OG0000448
TaSK41-5B	TraesCS5B02G529300.1	Traes_5BL_EDB0BE7A5.1	Zhang et al., 2022	Yes	Identifier given in paper, BLASTed against Triticum_aestivum.IWGSC_v1.1, the same transcript is present in orthogroup OG0000448
TaSK41-5D	TraesCS5D02G528400.2	Traes_5DL_A711AB89A.3	Zhang et al., 2022	Yes	Identifier given in paper, BLASTed against Triticum_aestivum.IWGSC_v1.1, a different transcript from the same gene is present in orthogroup OG0000448
ZmGSK1	Zm00001e016502_T003	Zm00001d039407	Hou et al., 2022	Yes	Identifier given in paper, translated using MaizeGDB_B73_pangene_2020_11.tsv and Zm-B73-REFERENCE-NAM-5.0_Zm00001e.1_ab.1_xref_gene_IDs.txt translation tables, transcript chosen based on orthogroup
ZmGSK1	Zm00001e026020_T001	Zm00001d008893	Li et al., 2022	Yes	Identifier given in paper, translated using MaizeGDB_B73_pangene_2020_11.tsv and Zm-B73-REFERENCE-NAM-5.0_Zm00001e.1_ab.1_xref_gene_IDs.txt translation tables, transcript chosen based on orthogroup
ZmGSK10	Zm00001e039143_T001	Zm00001d048564	Li et al., 2022	Yes	Identifier given in paper, translated using MaizeGDB_B73_pangene_2020_11.tsv and Zm-B73-REFERENCE-NAM-5.0_Zm00001e.1_ab.1_xref_gene_IDs.txt translation tables, transcript chosen based on orthogroup
ZmGSK11	Zm00001e024914_T002	Zm00001d053548	Li et al., 2022	Yes	Identifier given in paper, translated using MaizeGDB_B73_pangene_2020_11.tsv and Zm-B73-REFERENCE-NAM-5.0_Zm00001e.1_ab.1_xref_gene_IDs.txt translation tables, transcript chosen based on orthogroup
ZmGSK2	Zm00001e026020_T001	Zm00001d008893	Hou et al., 2022	Yes	Identifier given in paper, translated using MaizeGDB_B73_pangene_2020_11.tsv and Zm-B73-REFERENCE-NAM-5.0_Zm00001e.1_ab.1_xref_gene_IDs.txt translation tables, transcript chosen based on orthogroup
ZmGSK2	Zm00001e026159_T003	Zm00001d009055	Li et al., 2022	Yes	Identifier given in paper, translated using MaizeGDB_B73_pangene_2020_11.tsv and Zm-B73-REFERENCE-NAM-5.0_Zm00001e.1_ab.1_xref_gene_IDs.txt translation tables, transcript chosen based on orthogroup
ZmGSK3	Zm00001e011673_T004	Zm00001d012869	Li et al., 2022	Yes	Identifier given in paper, translated using MaizeGDB_B73_pangene_2020_11.tsv and Zm-B73-REFERENCE-NAM-5.0_Zm00001e.1_ab.1_xref_gene_IDs.txt translation tables, transcript chosen based on orthogroup
ZmGSK4	Zm00001e014349_T001	Zm00001d016188	Li et al., 2022	Yes	Identifier given in paper, translated using MaizeGDB_B73_pangene_2020_11.tsv and Zm-B73-REFERENCE-NAM-5.0_Zm00001e.1_ab.1_xref_gene_IDs.txt translation tables, transcript chosen based on orthogroup
ZmGSK5	Zm00001e040336_T001	Zm00001d024729	Li et al., 2022	Yes	Identifier given in paper, translated using MaizeGDB_B73_pangene_2020_11.tsv and Zm-B73-REFERENCE-NAM-5.0_Zm00001e.1_ab.1_xref_gene_IDs.txt translation tables, transcript chosen based on orthogroup
ZmGSK6	Zm00001e002139_T003	Zm00001d029664	Li et al., 2022	Yes	Identifier given in paper, translated using MaizeGDB_B73_pangene_2020_11.tsv and Zm-B73-REFERENCE-NAM-5.0_Zm00001e.1_ab.1_xref_gene_IDs.txt translation tables, transcript chosen based on orthogroup
ZmGSK7	Zm00001e030687_T001	Zm00001d037010	Li et al., 2022	Yes	Identifier given in paper, translated using MaizeGDB_B73_pangene_2020_11.tsv and Zm-B73-REFERENCE-NAM-5.0_Zm00001e.1_ab.1_xref_gene_IDs.txt translation tables, transcript chosen based on orthogroup
ZmGSK8	Zm00001e016502_T003	Zm00001d039407	Li et al., 2022	Yes	Identifier given in paper, translated using MaizeGDB_B73_pangene_2020_11.tsv and Zm-B73-REFERENCE-NAM-5.0_Zm00001e.1_ab.1_xref_gene_IDs.txt translation tables, transcript chosen based on orthogroup
ZmGSK9	Zm00001e017231_T003	Zm00001d040263	Li et al., 2022	Yes	Identifier given in paper, translated using MaizeGDB_B73_pangene_2020_11.tsv and Zm-B73-REFERENCE-NAM-5.0_Zm00001e.1_ab.1_xref_gene_IDs.txt translation tables, transcript chosen based on orthogroup

## Sheet: Supplementary table S5
Supplementary table S5. Orthogroups containing proteins from the seed shape review by Li et al. (2019), and the oat proteins contained within these orthogroups.
Orthogroup	Protein ID
OG0000353	AVESA.00010b.r2.4AG0587220.1
OG0000353	AVESA.00010b.r2.4AG0619520.1
OG0000353	AVESA.00010b.r2.4AG0619890.1
OG0000353	AVESA.00010b.r2.4AG0619970.1
OG0000353	AVESA.00010b.r2.4AG0619980.1
OG0000353	AVESA.00010b.r2.4AG0620210.1
OG0000353	AVESA.00010b.r2.4AG0620260.1
OG0000353	AVESA.00010b.r2.4AG0620270.1
OG0000353	AVESA.00010b.r2.7CG0681750.1
OG0000353	AVESA.00010b.r2.7CG0714520.1
OG0000353	AVESA.00010b.r2.7CG0714900.1
OG0000353	AVESA.00010b.r2.7CG0714910.1
OG0000353	AVESA.00010b.r2.7CG0715120.1
OG0000353	AVESA.00010b.r2.4DG0731740.1
OG0000353	AVESA.00010b.r2.4DG0762980.1
OG0000353	AVESA.00010b.r2.4DG0763390.1
OG0000353	AVESA.00010b.r2.4DG0763450.1
OG0000353	AVESA.00010b.r2.4DG0763600.1
OG0000353	AVESA.00010b.r2.4DG0763630.1
OG0000353	AVESA.00010b.r2.4DG0777710.1
OG0000353	AVESA.00010b.r2.4DG0789350.1
OG0000353	AVESA.00010b.r2.5CG0869640.1
OG0000353	AVESA.00010b.r2.7AG1205630.1
OG0000353	AVESA.00010b.r2.7DG1341220.1
OG0000353	AVESA.00010b.r2.7DG1388890.1
OG0000353	AVESA.00010b.r2.UnG1442190.1
OG0000448	AVESA.00010b.r2.1AG0061200.1
OG0000448	AVESA.00010b.r2.1AG0074160.1
OG0000448	AVESA.00010b.r2.1CG0088410.1
OG0000448	AVESA.00010b.r2.1CG0106630.1
OG0000448	AVESA.00010b.r2.1DG0143830.1
OG0000448	AVESA.00010b.r2.1DG0179710.1
OG0000448	AVESA.00010b.r2.1DG0193000.1
OG0000448	AVESA.00010b.r2.2CG0264330.1
OG0000448	AVESA.00010b.r2.3AG0419820.1
OG0000448	AVESA.00010b.r2.3AG0424570.1
OG0000448	AVESA.00010b.r2.3CG0467210.1
OG0000448	AVESA.00010b.r2.3CG0486320.1
OG0000448	AVESA.00010b.r2.3CG0489630.1
OG0000448	AVESA.00010b.r2.3DG0520980.1
OG0000448	AVESA.00010b.r2.3DG0525230.1
OG0000448	AVESA.00010b.r2.3DG0564790.1
OG0000448	AVESA.00010b.r2.4AG0617700.1
OG0000448	AVESA.00010b.r2.4AG0618870.1
OG0000448	AVESA.00010b.r2.7CG0712940.1
OG0000448	AVESA.00010b.r2.4DG0761120.1
OG0000448	AVESA.00010b.r2.4DG0762310.1
OG0000448	AVESA.00010b.r2.6AG1016660.1
OG0000448	AVESA.00010b.r2.6CG1102970.1
OG0000448	AVESA.00010b.r2.6DG1182620.1
OG0000448	AVESA.00010b.r2.7AG1192990.1
OG0000472	AVESA.00010b.r2.2AG0259620.1
OG0000472	AVESA.00010b.r2.5AG0861330.1
OG0000472	AVESA.00010b.r2.5CG0873260.1
OG0000472	AVESA.00010b.r2.5CG0901990.1
OG0000472	AVESA.00010b.r2.5CG0926470.1
OG0000472	AVESA.00010b.r2.5DG0937630.1
OG0000472	AVESA.00010b.r2.5DG0948280.1
OG0000472	AVESA.00010b.r2.5DG0976130.1
OG0000472	AVESA.00010b.r2.6AG1071980.1
OG0000472	AVESA.00010b.r2.6CG1147020.1
OG0000472	AVESA.00010b.r2.6CG1147030.1
OG0000472	AVESA.00010b.r2.7AG1222500.1
OG0000472	AVESA.00010b.r2.7AG1222510.1
OG0000472	AVESA.00010b.r2.4CG1252660.1
OG0000472	AVESA.00010b.r2.7DG1345310.1
OG0000472	AVESA.00010b.r2.7DG1385480.1
OG0000472	AVESA.00010b.r2.7DG1385490.1
OG0000472	AVESA.00010b.r2.UnG1420570.1
OG0000949	AVESA.00010b.r2.1DG0134680.1
OG0000949	AVESA.00010b.r2.2CG0271370.1
OG0000949	AVESA.00010b.r2.2DG0353760.1
OG0000949	AVESA.00010b.r2.4AG0604470.1
OG0000949	AVESA.00010b.r2.4AG0609750.1
OG0000949	AVESA.00010b.r2.7CG0700360.1
OG0000949	AVESA.00010b.r2.7CG0705210.1
OG0000949	AVESA.00010b.r2.4DG0748260.1
OG0000949	AVESA.00010b.r2.4DG0753120.1
OG0000949	AVESA.00010b.r2.6AG1053340.1
OG0000949	AVESA.00010b.r2.4CG1329840.1
OG0002067	AVESA.00010b.r2.1AG0009500.1
OG0002067	AVESA.00010b.r2.1AG0041250.1
OG0002067	AVESA.00010b.r2.1CG0107670.1
OG0002067	AVESA.00010b.r2.1DG0160060.1
OG0002067	AVESA.00010b.r2.1DG0193820.1
OG0002067	AVESA.00010b.r2.3AG0449120.1
OG0002067	AVESA.00010b.r2.3CG0502990.1
OG0002067	AVESA.00010b.r2.3DG0550030.1
OG0002207	AVESA.00010b.r2.2AG0246550.1
OG0002207	AVESA.00010b.r2.6AG1015050.1
OG0002480	AVESA.00010b.r2.4AG0589400.1
OG0002480	AVESA.00010b.r2.7CG0684080.1
OG0002480	AVESA.00010b.r2.4DG0733810.1
OG0002480	AVESA.00010b.r2.5AG0830160.1
OG0002480	AVESA.00010b.r2.5CG0905480.1
OG0002480	AVESA.00010b.r2.5DG0979030.1
OG0002609	AVESA.00010b.r2.1AG0074840.1
OG0002609	AVESA.00010b.r2.1CG0107570.1
OG0002609	AVESA.00010b.r2.1DG0193710.1
OG0002609	AVESA.00010b.r2.3AG0421400.1
OG0002609	AVESA.00010b.r2.3CG0493260.1
OG0002609	AVESA.00010b.r2.3DG0522680.1
OG0002637	AVESA.00010b.r2.1DG0130470.1
OG0002637	AVESA.00010b.r2.1DG0141050.1
OG0002637	AVESA.00010b.r2.3DG0541480.1
OG0002637	AVESA.00010b.r2.3DG0561330.1
OG0002637	AVESA.00010b.r2.4AG0622110.1
OG0002637	AVESA.00010b.r2.7AG1195770.1
OG0002637	AVESA.00010b.r2.4CG1278290.1
OG0002672	AVESA.00010b.r2.2CG0325500.1
OG0002672	AVESA.00010b.r2.5AG0853240.1
OG0002672	AVESA.00010b.r2.5CG0880720.1
OG0002672	AVESA.00010b.r2.5CG0930030.1
OG0002672	AVESA.00010b.r2.5DG0956210.1
OG0002672	AVESA.00010b.r2.7AG1219740.1
OG0002672	AVESA.00010b.r2.7DG1388670.1
OG0002718	AVESA.00010b.r2.5AG0804240.1
OG0002718	AVESA.00010b.r2.5DG0945010.1
OG0002718	AVESA.00010b.r2.5DG1003810.1
OG0002718	AVESA.00010b.r2.6AG1064490.1
OG0002718	AVESA.00010b.r2.4CG1260000.1
OG0002718	AVESA.00010b.r2.4CG1321570.1
OG0002885	AVESA.00010b.r2.3CG0512380.1
OG0002885	AVESA.00010b.r2.4AG0638420.1
OG0002885	AVESA.00010b.r2.4DG0766060.1
OG0002977	AVESA.00010b.r2.2AG0207280.1
OG0002977	AVESA.00010b.r2.4AG0645360.1
OG0002977	AVESA.00010b.r2.4DG0772980.1
OG0002977	AVESA.00010b.r2.4DG0772990.1
OG0002977	AVESA.00010b.r2.4DG0784700.1
OG0002977	AVESA.00010b.r2.6AG1020370.1
OG0002977	AVESA.00010b.r2.6AG1025980.1
OG0002977	AVESA.00010b.r2.UnG1466290.1
OG0003308	AVESA.00010b.r2.5CG0878180.1
OG0003308	AVESA.00010b.r2.5CG0928110.1
OG0003308	AVESA.00010b.r2.5DG0953350.1
OG0003308	AVESA.00010b.r2.7AG1221310.1
OG0003308	AVESA.00010b.r2.7DG1387070.1
OG0003438	AVESA.00010b.r2.5CG0871020.1
OG0003438	AVESA.00010b.r2.6AG1044120.1
OG0003438	AVESA.00010b.r2.6CG1132320.1
OG0003438	AVESA.00010b.r2.6DG1156520.1
OG0003438	AVESA.00010b.r2.7AG1207120.1
OG0003438	AVESA.00010b.r2.7DG1342840.1
OG0003521	AVESA.00010b.r2.1DG0134430.1
OG0003521	AVESA.00010b.r2.5AG0797150.1
OG0003521	AVESA.00010b.r2.5CG0866970.1
OG0003521	AVESA.00010b.r2.7AG1201470.1
OG0003521	AVESA.00010b.r2.4CG1330160.1
OG0003521	AVESA.00010b.r2.7DG1337020.1
OG0003530	AVESA.00010b.r2.2AG0258890.1
OG0003530	AVESA.00010b.r2.2DG0381590.1
OG0003530	AVESA.00010b.r2.6AG1010540.1
OG0003530	AVESA.00010b.r2.6CG1109930.1
OG0003530	AVESA.00010b.r2.6CG1146240.1
OG0003530	AVESA.00010b.r2.7DG1346100.1
OG0003859	AVESA.00010b.r2.2AG0237710.1
OG0003859	AVESA.00010b.r2.2CG0316620.1
OG0003859	AVESA.00010b.r2.2DG0365750.1
OG0003859	AVESA.00010b.r2.6AG1029740.1
OG0003859	AVESA.00010b.r2.6CG1085280.1
OG0003859	AVESA.00010b.r2.6DG1170080.1
OG0003906	AVESA.00010b.r2.4AG0603670.1
OG0003906	AVESA.00010b.r2.7CG0699370.1
OG0003906	AVESA.00010b.r2.4DG0747520.1
OG0003906	AVESA.00010b.r2.6AG1025820.1
OG0003906	AVESA.00010b.r2.6CG1090430.1
OG0003952	AVESA.00010b.r2.7CG0654680.1
OG0003952	AVESA.00010b.r2.7CG0693550.1
OG0004297	AVESA.00010b.r2.2AG0233810.1
OG0004297	AVESA.00010b.r2.2CG0313140.1
OG0004297	AVESA.00010b.r2.2DG0369630.1
OG0004297	AVESA.00010b.r2.6AG1032060.1
OG0004297	AVESA.00010b.r2.6CG1082690.1
OG0004297	AVESA.00010b.r2.6DG1167820.1
OG0004960	AVESA.00010b.r2.4AG0597400.1
OG0004960	AVESA.00010b.r2.7CG0660030.1
OG0004960	AVESA.00010b.r2.7CG0692550.1
OG0004960	AVESA.00010b.r2.4DG0741280.1
OG0004960	AVESA.00010b.r2.5AG0814920.1
OG0004998	AVESA.00010b.r2.2AG0234830.1
OG0004998	AVESA.00010b.r2.2CG0314140.1
OG0004998	AVESA.00010b.r2.2DG0368680.1
OG0004998	AVESA.00010b.r2.7AG1242560.1
OG0004998	AVESA.00010b.r2.7DG1366020.1
OG0005390	AVESA.00010b.r2.2CG0326480.1
OG0005390	AVESA.00010b.r2.6AG1056710.1
OG0005390	AVESA.00010b.r2.4CG1266990.1
OG0005390	AVESA.00010b.r2.4CG1267000.1
OG0005390	AVESA.00010b.r2.4CG1268110.1
OG0005390	AVESA.00010b.r2.UnG1410150.1
OG0005993	AVESA.00010b.r2.4AG0599980.1
OG0005993	AVESA.00010b.r2.7CG0655500.1
OG0005993	AVESA.00010b.r2.7CG0695370.1
OG0005993	AVESA.00010b.r2.4DG0743680.1
OG0006912	AVESA.00010b.r2.2DG0354460.1
OG0006912	AVESA.00010b.r2.6AG1053720.1
OG0007286	AVESA.00010b.r2.1AG0071420.1
OG0007286	AVESA.00010b.r2.1CG0094980.1
OG0007286	AVESA.00010b.r2.1DG0190150.1
OG0007367	AVESA.00010b.r2.2AG0246220.2
OG0007367	AVESA.00010b.r2.2CG0324970.1
OG0007367	AVESA.00010b.r2.2DG0356890.1
OG0007367	AVESA.00010b.r2.7AG1248860.1
OG0007367	AVESA.00010b.r2.7AG1248880.1
OG0007455	AVESA.00010b.r2.4AG0644350.1
OG0007455	AVESA.00010b.r2.4DG0771970.1
OG0007455	AVESA.00010b.r2.4DG0783860.1
OG0007491	AVESA.00010b.r2.7CG0655600.1
OG0007491	AVESA.00010b.r2.4DG0729390.1
OG0007491	AVESA.00010b.r2.UnG1441620.1
OG0007521	AVESA.00010b.r2.1DG0135880.1
OG0007521	AVESA.00010b.r2.5AG0798520.1
OG0007521	AVESA.00010b.r2.4CG1328660.1
OG0007897	AVESA.00010b.r2.2AG0198950.1
OG0007897	AVESA.00010b.r2.2CG0276270.1
OG0007897	AVESA.00010b.r2.2DG0349760.1
OG0007917	AVESA.00010b.r2.1AG0055590.1
OG0007917	AVESA.00010b.r2.1CG0081230.1
OG0007917	AVESA.00010b.r2.1DG0174140.1
OG0007939	AVESA.00010b.r2.2AG0234980.1
OG0007939	AVESA.00010b.r2.2CG0314290.1
OG0007939	AVESA.00010b.r2.2DG0368510.1
OG0007960	AVESA.00010b.r2.2AG0243070.1
OG0007960	AVESA.00010b.r2.2CG0321710.1
OG0007960	AVESA.00010b.r2.2CG0326580.1
OG0007960	AVESA.00010b.r2.2DG0360270.1
OG0008161	AVESA.00010b.r2.5AG0803940.1
OG0008161	AVESA.00010b.r2.5DG1004030.1
OG0008161	AVESA.00010b.r2.4CG1321850.1
OG0009034	AVESA.00010b.r2.6AG1016980.1
OG0009034	AVESA.00010b.r2.6CG1102670.1
OG0009034	AVESA.00010b.r2.6DG1182430.1
OG0009343	AVESA.00010b.r2.4AG0605240.1
OG0009343	AVESA.00010b.r2.7CG0700990.1
OG0009343	AVESA.00010b.r2.4DG0749000.1
OG0009416	AVESA.00010b.r2.5AG0846790.1
OG0009416	AVESA.00010b.r2.5CG0887320.1
OG0009416	AVESA.00010b.r2.5DG0963080.1
OG0009783	AVESA.00010b.r2.5AG0835170.1
OG0009783	AVESA.00010b.r2.5CG0899720.1
OG0009783	AVESA.00010b.r2.5DG0974270.1
OG0009811	AVESA.00010b.r2.5CG0863230.1
OG0009811	AVESA.00010b.r2.7AG1203760.1
OG0009811	AVESA.00010b.r2.7DG1339440.1
OG0010150	AVESA.00010b.r2.3AG0445880.1
OG0010150	AVESA.00010b.r2.3CG0499630.1
OG0010150	AVESA.00010b.r2.3DG0546680.1
OG0010544	AVESA.00010b.r2.6AG1016950.1
OG0010544	AVESA.00010b.r2.6CG1102680.1
OG0010544	AVESA.00010b.r2.6DG1182450.1
OG0010576	AVESA.00010b.r2.4AG0614470.1
OG0010576	AVESA.00010b.r2.7CG0709710.1
OG0010576	AVESA.00010b.r2.4DG0757960.1
OG0010846	AVESA.00010b.r2.1DG0147040.1
OG0010846	AVESA.00010b.r2.3DG0567940.1
OG0010846	AVESA.00010b.r2.7AG1190060.1
OG0011827	AVESA.00010b.r2.3CG0511810.1
OG0011827	AVESA.00010b.r2.4AG0637710.1
OG0011827	AVESA.00010b.r2.4DG0765390.1
OG0011966	AVESA.00010b.r2.1AG0019990.1
OG0011966	AVESA.00010b.r2.1AG0052100.1
OG0011966	AVESA.00010b.r2.1DG0170810.1
OG0012187	AVESA.00010b.r2.2AG0212910.1
OG0012187	AVESA.00010b.r2.2DG0337360.1
OG0012187	AVESA.00010b.r2.UnG1401070.1
OG0012418	AVESA.00010b.r2.1AG0055510.1
OG0012418	AVESA.00010b.r2.1CG0081150.1
OG0012418	AVESA.00010b.r2.1DG0174090.1
OG0012510	AVESA.00010b.r2.5CG0929460.1
OG0012510	AVESA.00010b.r2.7AG1220190.1
OG0012510	AVESA.00010b.r2.7DG1388200.1
OG0013647	AVESA.00010b.r2.2AG0225780.1
OG0013647	AVESA.00010b.r2.2CG0305120.1
OG0013647	AVESA.00010b.r2.2DG0377490.1
OG0013680	AVESA.00010b.r2.5CG0925890.1
OG0013680	AVESA.00010b.r2.7AG1223020.1
OG0013680	AVESA.00010b.r2.7DG1386030.1
OG0014016	AVESA.00010b.r2.2CG0268890.1
OG0014016	AVESA.00010b.r2.4CG1268170.1
OG0015174	AVESA.00010b.r2.4AG0597700.1
OG0015174	AVESA.00010b.r2.7CG0692770.1
OG0015174	AVESA.00010b.r2.4DG0741500.1
OG0015312	AVESA.00010b.r2.1AG0077350.1
OG0015312	AVESA.00010b.r2.1DG0139500.1
OG0015312	AVESA.00010b.r2.3DG0559660.1
OG0015921	AVESA.00010b.r2.5AG0847590.1
OG0015921	AVESA.00010b.r2.5CG0886400.1
OG0015921	AVESA.00010b.r2.5DG0962350.1
OG0016592	AVESA.00010b.r2.5DG0945030.1
OG0016592	AVESA.00010b.r2.4CG1260010.1
OG0017199	AVESA.00010b.r2.5AG0811670.1
OG0017199	AVESA.00010b.r2.5DG0996410.1
OG0017199	AVESA.00010b.r2.4CG1311950.1
OG0017354	AVESA.00010b.r2.2AG0216810.1
OG0017354	AVESA.00010b.r2.2CG0295870.1
OG0017354	AVESA.00010b.r2.2DG0333420.1
OG0017911	AVESA.00010b.r2.7CG0695410.1
